# Supplementary material for: Assessing Genetic Algorithm-Based Docking Protocols for Prediction of Heparin Oligosaccharide Binding Geometries onto Proteins
Source: Biomolecules. 2023 Nov 9;13(11):1633. doi: 10.3390/biom13111633 (PMC10669598; doi:10.3390/biom13111633)
Supplement: Supplementary file 1 [file biomolecules-13-01633-s001.zip]

Archive with 1 entries (1 files):
- biomolecules-2687368-supplementary.pdf
